# Supplementary material for: Chronic stress influences attentional and judgement bias and the activity of the HPA axis in sheep
Source: PLoS One. 2019 Jan 30;14(1):e0211363. doi: 10.1371/journal.pone.0211363 (PMC6353200; doi:10.1371/journal.pone.0211363)
Supplement: S2 File — (XLSX) [file pone.0211363.s002.xlsx]

## Sheet: Judgement bias
Sheep	Test	Treatment	Location order	Location	Go (y/n)
1	post-shearing	Chronic stress	NF	0	1
1	post-shearing	Chronic stress	NF	1	1
1	post-shearing	Chronic stress	NF	2	1
1	post-shearing	Chronic stress	NF	3	0
1	post-shearing	Chronic stress	NF	4	0
1	pre-shearing	Chronic stress	NF	0	1
1	pre-shearing	Chronic stress	NF	1	1
1	pre-shearing	Chronic stress	NF	2	1
1	pre-shearing	Chronic stress	NF	3	0
1	pre-shearing	Chronic stress	NF	4	0
2	post-shearing	Chronic stress	NF	0	1
2	post-shearing	Chronic stress	NF	1	1
2	post-shearing	Chronic stress	NF	2	0
2	post-shearing	Chronic stress	NF	3	0
2	post-shearing	Chronic stress	NF	4	0
2	pre-shearing	Chronic stress	PF	0	1
2	pre-shearing	Chronic stress	PF	1	1
2	pre-shearing	Chronic stress	PF	2	0
2	pre-shearing	Chronic stress	PF	3	0
2	pre-shearing	Chronic stress	PF	4	0
3	post-shearing	Chronic stress	NF	0	1
3	post-shearing	Chronic stress	NF	1	1
3	post-shearing	Chronic stress	NF	2	0
3	post-shearing	Chronic stress	NF	3	0
3	post-shearing	Chronic stress	NF	4	0
3	pre-shearing	Chronic stress	PF	0	1
3	pre-shearing	Chronic stress	PF	1	1
3	pre-shearing	Chronic stress	PF	2	1
3	pre-shearing	Chronic stress	PF	3	1
3	pre-shearing	Chronic stress	PF	4	1
5	post-shearing	Chronic stress	PF	0	1
5	post-shearing	Chronic stress	PF	1	1
5	post-shearing	Chronic stress	PF	2	1
5	post-shearing	Chronic stress	PF	3	0
5	post-shearing	Chronic stress	PF	4	0
5	pre-shearing	Chronic stress	PF	0	1
5	pre-shearing	Chronic stress	PF	1	1
5	pre-shearing	Chronic stress	PF	2	1
5	pre-shearing	Chronic stress	PF	3	0
5	pre-shearing	Chronic stress	PF	4	0
6	post-shearing	Control	PF	0	1
6	post-shearing	Control	PF	1	1
6	post-shearing	Control	PF	2	0
6	post-shearing	Control	PF	3	0
6	post-shearing	Control	PF	4	0
6	pre-shearing	Control	PF	0	1
6	pre-shearing	Control	PF	1	0
6	pre-shearing	Control	PF	2	0
6	pre-shearing	Control	PF	3	0
6	pre-shearing	Control	PF	4	0
7	post-shearing	Chronic stress	NF	0	1
7	post-shearing	Chronic stress	NF	1	1
7	post-shearing	Chronic stress	NF	2	1
7	post-shearing	Chronic stress	NF	3	1
7	post-shearing	Chronic stress	NF	4	0
7	pre-shearing	Chronic stress	NF	0	1
7	pre-shearing	Chronic stress	NF	1	1
7	pre-shearing	Chronic stress	NF	2	1
7	pre-shearing	Chronic stress	NF	3	0
7	pre-shearing	Chronic stress	NF	4	0
8	post-shearing	Control	NF	0	1
8	post-shearing	Control	NF	1	1
8	post-shearing	Control	NF	2	1
8	post-shearing	Control	NF	3	1
8	post-shearing	Control	NF	4	0
8	pre-shearing	Control	PF	0	1
8	pre-shearing	Control	PF	1	1
8	pre-shearing	Control	PF	2	0
8	pre-shearing	Control	PF	3	0
8	pre-shearing	Control	PF	4	0
11	post-shearing	Chronic stress	PF	0	1
11	post-shearing	Chronic stress	PF	1	1
11	post-shearing	Chronic stress	PF	2	0
11	post-shearing	Chronic stress	PF	3	0
11	post-shearing	Chronic stress	PF	4	0
11	pre-shearing	Chronic stress	PF	0	1
11	pre-shearing	Chronic stress	PF	1	0
11	pre-shearing	Chronic stress	PF	2	0
11	pre-shearing	Chronic stress	PF	3	0
11	pre-shearing	Chronic stress	PF	4	0
13	post-shearing	Control	PF	0	1
13	post-shearing	Control	PF	1	1
13	post-shearing	Control	PF	2	0
13	post-shearing	Control	PF	3	0
13	post-shearing	Control	PF	4	0
13	pre-shearing	Control	NF	0	1
13	pre-shearing	Control	NF	1	1
13	pre-shearing	Control	NF	2	0
13	pre-shearing	Control	NF	3	0
13	pre-shearing	Control	NF	4	1
17	post-shearing	Control	PF	0	1
17	post-shearing	Control	PF	1	0
17	post-shearing	Control	PF	2	0
17	post-shearing	Control	PF	3	1
17	post-shearing	Control	PF	4	1
17	pre-shearing	Control	PF	0	0
17	pre-shearing	Control	PF	1	0
17	pre-shearing	Control	PF	2	0
17	pre-shearing	Control	PF	3	0
17	pre-shearing	Control	PF	4	0
18	post-shearing	Control	NF	0	1
18	post-shearing	Control	NF	1	1
18	post-shearing	Control	NF	2	1
18	post-shearing	Control	NF	3	0
18	post-shearing	Control	NF	4	0
18	pre-shearing	Control	NF	0	1
18	pre-shearing	Control	NF	1	1
18	pre-shearing	Control	NF	2	1
18	pre-shearing	Control	NF	3	1
18	pre-shearing	Control	NF	4	0
19	post-shearing	Control	NF	0	1
19	post-shearing	Control	NF	1	1
19	post-shearing	Control	NF	2	0
19	post-shearing	Control	NF	3	0
19	post-shearing	Control	NF	4	0
19	pre-shearing	Control	NF	0	1
19	pre-shearing	Control	NF	1	1
19	pre-shearing	Control	NF	2	0
19	pre-shearing	Control	NF	3	0
19	pre-shearing	Control	NF	4	0
20	post-shearing	Chronic stress	NF	0	1
20	post-shearing	Chronic stress	NF	1	1
20	post-shearing	Chronic stress	NF	2	1
20	post-shearing	Chronic stress	NF	3	0
20	post-shearing	Chronic stress	NF	4	1
20	pre-shearing	Chronic stress	NF	0	1
20	pre-shearing	Chronic stress	NF	1	1
20	pre-shearing	Chronic stress	NF	2	1
20	pre-shearing	Chronic stress	NF	3	1
20	pre-shearing	Chronic stress	NF	4	1
24	post-shearing	Control	PF	0	1
24	post-shearing	Control	PF	1	1
24	post-shearing	Control	PF	2	0
24	post-shearing	Control	PF	3	1
24	post-shearing	Control	PF	4	1
24	pre-shearing	Control	PF	0	1
24	pre-shearing	Control	PF	1	0
24	pre-shearing	Control	PF	2	0
24	pre-shearing	Control	PF	3	0
24	pre-shearing	Control	PF	4	1
31	post-shearing	Chronic stress	PF	0	1
31	post-shearing	Chronic stress	PF	1	0
31	post-shearing	Chronic stress	PF	2	1
31	post-shearing	Chronic stress	PF	3	0
31	post-shearing	Chronic stress	PF	4	0
31	pre-shearing	Chronic stress	NF	0	1
31	pre-shearing	Chronic stress	NF	1	0
31	pre-shearing	Chronic stress	NF	2	1
31	pre-shearing	Chronic stress	NF	3	0
31	pre-shearing	Chronic stress	NF	4	0
33	post-shearing	Chronic stress	PF	0	1
33	post-shearing	Chronic stress	PF	1	1
33	post-shearing	Chronic stress	PF	2	1
33	post-shearing	Chronic stress	PF	3	1
33	post-shearing	Chronic stress	PF	4	1
33	pre-shearing	Chronic stress	NF	0	1
33	pre-shearing	Chronic stress	NF	1	1
33	pre-shearing	Chronic stress	NF	2	0
33	pre-shearing	Chronic stress	NF	3	0
33	pre-shearing	Chronic stress	NF	4	1
35	post-shearing	Control	NF	0	1
35	post-shearing	Control	NF	1	1
35	post-shearing	Control	NF	2	1
35	post-shearing	Control	NF	3	0
35	post-shearing	Control	NF	4	1
35	pre-shearing	Control	PF	0	1
35	pre-shearing	Control	PF	1	1
35	pre-shearing	Control	PF	2	0
35	pre-shearing	Control	PF	3	0
35	pre-shearing	Control	PF	4	0
38	post-shearing	Control	NF	0	1
38	post-shearing	Control	NF	1	1
38	post-shearing	Control	NF	2	1
38	post-shearing	Control	NF	3	1
38	post-shearing	Control	NF	4	1
38	pre-shearing	Control	NF	0	1
38	pre-shearing	Control	NF	1	1
38	pre-shearing	Control	NF	2	0
38	pre-shearing	Control	NF	3	1
38	pre-shearing	Control	NF	4	0
39	post-shearing	Control	NF	0	1
39	post-shearing	Control	NF	1	1
39	post-shearing	Control	NF	2	0
39	post-shearing	Control	NF	3	0
39	post-shearing	Control	NF	4	0
39	pre-shearing	Control	NF	0	1
39	pre-shearing	Control	NF	1	1
39	pre-shearing	Control	NF	2	0
39	pre-shearing	Control	NF	3	0
39	pre-shearing	Control	NF	4	0
44	post-shearing	Chronic stress	PF	0	1
44	post-shearing	Chronic stress	PF	1	1
44	post-shearing	Chronic stress	PF	2	1
44	post-shearing	Chronic stress	PF	3	0
44	post-shearing	Chronic stress	PF	4	0
44	pre-shearing	Chronic stress	NF	0	1
44	pre-shearing	Chronic stress	NF	1	1
44	pre-shearing	Chronic stress	NF	2	0
44	pre-shearing	Chronic stress	NF	3	1
44	pre-shearing	Chronic stress	NF	4	1
48	post-shearing	Control	PF	0	1
48	post-shearing	Control	PF	1	0
48	post-shearing	Control	PF	2	0
48	post-shearing	Control	PF	3	0
48	post-shearing	Control	PF	4	1
48	pre-shearing	Control	NF	0	1
48	pre-shearing	Control	NF	1	1
48	pre-shearing	Control	NF	2	0
48	pre-shearing	Control	NF	3	0
48	pre-shearing	Control	NF	4	1
49	post-shearing	Chronic stress	NF	0	0
49	post-shearing	Chronic stress	NF	1	0
49	post-shearing	Chronic stress	NF	2	1
49	post-shearing	Chronic stress	NF	3	0
49	post-shearing	Chronic stress	NF	4	0
49	pre-shearing	Chronic stress	PF	0	1
49	pre-shearing	Chronic stress	PF	1	1
49	pre-shearing	Chronic stress	PF	2	0
49	pre-shearing	Chronic stress	PF	3	1
49	pre-shearing	Chronic stress	PF	4	0
51	post-shearing	Chronic stress	NF	0	1
51	post-shearing	Chronic stress	NF	1	1
51	post-shearing	Chronic stress	NF	2	0
51	post-shearing	Chronic stress	NF	3	0
51	post-shearing	Chronic stress	NF	4	0
51	pre-shearing	Chronic stress	PF	0	1
51	pre-shearing	Chronic stress	PF	1	1
51	pre-shearing	Chronic stress	PF	2	0
51	pre-shearing	Chronic stress	PF	3	0
51	pre-shearing	Chronic stress	PF	4	0
54	post-shearing	Control	NF	0	1
54	post-shearing	Control	NF	1	1
54	post-shearing	Control	NF	2	1
54	post-shearing	Control	NF	3	1
54	post-shearing	Control	NF	4	1
54	pre-shearing	Control	PF	0	0
54	pre-shearing	Control	PF	1	1
54	pre-shearing	Control	PF	2	0
54	pre-shearing	Control	PF	3	0
54	pre-shearing	Control	PF	4	0
60	post-shearing	Control	PF	0	1
60	post-shearing	Control	PF	1	0
60	post-shearing	Control	PF	2	0
60	post-shearing	Control	PF	3	0
60	post-shearing	Control	PF	4	0
60	pre-shearing	Control	NF	0	1
60	pre-shearing	Control	NF	1	1
60	pre-shearing	Control	NF	2	1
60	pre-shearing	Control	NF	3	0
60	pre-shearing	Control	NF	4	0
63	post-shearing	Chronic stress	PF	0	1
63	post-shearing	Chronic stress	PF	1	1
63	post-shearing	Chronic stress	PF	2	0
63	post-shearing	Chronic stress	PF	3	0
63	post-shearing	Chronic stress	PF	4	0
63	pre-shearing	Chronic stress	NF	0	0
63	pre-shearing	Chronic stress	NF	1	0
63	pre-shearing	Chronic stress	NF	2	0
63	pre-shearing	Chronic stress	NF	3	0
63	pre-shearing	Chronic stress	NF	4	0
64	post-shearing	Control	NF	0	1
64	post-shearing	Control	NF	1	1
64	post-shearing	Control	NF	2	1
64	post-shearing	Control	NF	3	0
64	post-shearing	Control	NF	4	0
64	pre-shearing	Control	PF	0	1
64	pre-shearing	Control	PF	1	1
64	pre-shearing	Control	PF	2	1
64	pre-shearing	Control	PF	3	1
64	pre-shearing	Control	PF	4	1
65	post-shearing	Control	PF	0	1
65	post-shearing	Control	PF	1	0
65	post-shearing	Control	PF	2	0
65	post-shearing	Control	PF	3	0
65	post-shearing	Control	PF	4	0
65	pre-shearing	Control	NF	0	1
65	pre-shearing	Control	NF	1	1
65	pre-shearing	Control	NF	2	0
65	pre-shearing	Control	NF	3	0
65	pre-shearing	Control	NF	4	0
69	post-shearing	Chronic stress	PF	0	1
69	post-shearing	Chronic stress	PF	1	1
69	post-shearing	Chronic stress	PF	2	1
69	post-shearing	Chronic stress	PF	3	0
69	post-shearing	Chronic stress	PF	4	0
69	pre-shearing	Chronic stress	PF	0	1
69	pre-shearing	Chronic stress	PF	1	1
69	pre-shearing	Chronic stress	PF	2	1
69	pre-shearing	Chronic stress	PF	3	0
69	pre-shearing	Chronic stress	PF	4	0
70	post-shearing	Chronic stress	PF	0	1
70	post-shearing	Chronic stress	PF	1	1
70	post-shearing	Chronic stress	PF	2	1
70	post-shearing	Chronic stress	PF	3	1
70	post-shearing	Chronic stress	PF	4	1
70	pre-shearing	Chronic stress	PF	0	1
70	pre-shearing	Chronic stress	PF	1	1
70	pre-shearing	Chronic stress	PF	2	1
70	pre-shearing	Chronic stress	PF	3	0
70	pre-shearing	Chronic stress	PF	4	1

## Sheet: Attention bias
Sheep	Treatment	# Zones crossed_Dog	# Zones_NoDog	latency_eat (s)	food intake (g)	# vocalizations_dog	#vocalisation_no dog	Vigilance_duration (s)	# Vigilance-transitions
1	Chronic stress	5	19	61	27.3	0	6	139	12
2	Chronic stress	4	12	210	6.3	0	0	180	1
3	Chronic stress	5	3	210	0	0	0	179	2
5	Chronic stress	6	8	132	89	0	6	155	7
6	Control	7	12	76	176.6	0	1	137	17
7	Chronic stress	6	37	86	0.2	0	1	170	12
8	Control	7	2	158	10.3	0	0	179	2
11	Chronic stress	3	76	10	16.6	0	0	169	7
13	Control	2	0	11	61.6	1	0	175	3
17	Control	21	75	6	17.2	0	2	173	9
18	Control	7	24	181	17.5	0	0	166	7
19	Control	14	28	53	16.2	0	12	175	4
20	Chronic stress	3	1	27	194.4	0	0	89	10
24	Control	6	11	210	2.1	0	0	179	2
31	Chronic stress	15	55	210	1.2	0	0	180	1
33	Chronic stress	7	35	40	148.7	0	24	146	13
35	Control	5	24	183	50	0	4	169	5
38	Control	14	25	210	6.3	0	0	179	2
39	Control	9	5	57	0	0	0	179	3
44	Chronic stress	11	35	79	83.6	0	4	151	8
48	Control	7	8	210	0	0	0	180	1
49	Chronic stress	10	7	66	186.4	0	0	130	12
51	Chronic stress	2	4	0	31.5	0	0	177	4
54	Control	7	5	0	129.4	0	0	120	11
60	Control	11	24	210	3	0	0	180	1
63	Chronic stress	2	16	16	0	0	5	175	6
64	Control	7	32	209	2	0	7	178	2
65	Control	2	4	210	1.4	0	0	177	4
69	Chronic stress	26	42	36	11	0	2	175	6
70	Chronic stress	3	20	21	48.4	0	14	172	4
