# Supplementary material for: Chronic stress influences attentional and judgement bias and the activity of the HPA axis in sheep
Source: PLoS One. 2019 Jan 30;14(1):e0211363. doi: 10.1371/journal.pone.0211363 (PMC6353200; doi:10.1371/journal.pone.0211363)
Supplement: S3 File — (XLSX) [file pone.0211363.s003.xlsx]

## Sheet: Cortisol_CRH_AVP
sheep	treatment	min0	min20	min40	min60	AUC
1	Chronic stress	16.237	158.993	175.744	85.055	128.461
2	Chronic stress	30.568	115.164	39.623	20.797	60.1565
3	Chronic stress	37.534	142.227	83.048	28.203	86.0478
5	Chronic stress	46.258	159.841	109.094	53.034	106.194
7	Chronic stress	42.957	153.455	128.106	53.683	109.96
11	Chronic stress	20.959	186.182	106.103	52.702	109.705
20	Chronic stress	22.944	152.798	151.2	65.687	116.104
31	Chronic stress	35.467	156.595	103.909	48.665	100.857
33	Chronic stress	26.6	180.877	70.505	37.874	94.5397
44	Chronic stress	9.834	166.224	65.943	38.944	85.5187
49	Chronic stress	42.104	150.655	128.164	49.246	108.165
51	Chronic stress	11.668	69.964	37.788	22.556	41.6213
63	Chronic stress	34.169	180.554	72.862	34.716	95.9528
69	Chronic stress	38.894	177.032	124.858	52.484	115.86
70	Chronic stress	10.34	123.16	101.951	38.905	83.2445
6	Control	27.376	137.101	117.935	54.141	98.5982
8	Control	16.356	136.237	157.368	52.175	109.29
13	Control	21.94	180.171	132.909	51.941	116.674
17	Control	43.743	71.223	122.833	42.769	79.104
18	Control	26.975	153.588	129.421	52.217	107.535
19	Control	25.457	90.539	70.596	36.884	64.1018
24	Control	23.717	97.899	85.943	41.595	72.166
35	Control	17.042	112.288	125.262	51.439	90.5968
38	Control	19.085	71.23	45.95	32.342	47.6312
39	Control	31.424	152.182	112.71	45.8	101.168
48	Control	29.098	113.433	126.708	89.474	99.809
54	Control	28.904	135.684	127.693	81.011	106.111
60	Control	45.318	141.62	91.848	36.704	91.493
64	Control	20.576	94.524	131.103	53.474	87.5507
65	Control	45.951	166.126	143.349	119.466	130.728

## Sheet: Cortisol_shearing challenge
sheep	Treatment	Min0	min20	min40	AUC
1	Chronic stress	5	94.747	71.133	66.4068
2	Chronic stress	19.155	118.194	118.407	93.4875
3	Chronic stress	6.745	63.131	43.639	44.1615
5	Chronic stress	7.39	125.962	64.884	81.0495
6	Control	20.882	112.403	92.959	84.6618
7	Chronic stress	15.979	51.03	44.864	40.7258
8	Control	18.449	44.399	18.499	31.4365
11	Chronic stress	21.123	51.884	35.184	40.0187
13	Control	30.998	101.534	38.04	68.0265
17	Control	38.941	126.631	73.337	91.385
18	Control	28.749	145.861	119.039	109.878
19	Control	25.997	29.52	29.903	28.735
20	Chronic stress	15.638	54.082	72.539	49.0853
24	Control	23.405	60.499	34.033	44.609
31	Chronic stress	6.948	49.913	21.899	32.1683
33	Chronic stress	15.065	121.598	133.414	97.9188
35	Control	8.46	62.909	39.941	43.5547
38	Control	15.463	34.812	52.354	34.3602
39	Control	24.164	84.798	38.115	57.9688
44	Chronic stress	10.01	36.277	54.312	34.219
48	Control	26.484	69.206	28.429	48.3312
49	Chronic stress	48.358	129.058	68.421	93.7237
51	Chronic stress	5.456	131.273	167.67	108.918
54	Control	19.448	36.813	36.716	32.4475
60	Control	27.95	77.147	38.21	55.1135
63	Chronic stress	17.523	43.733	27.353	33.0855
64	Control	23.453	49.861	37.804	40.2447
65	Control	52.917	128.418	133.595	110.837
69	Chronic stress	12.161	47.714	88.848	49.1093
70	Chronic stress	5	36.377	24.645	25.5998

## Sheet: ACTH_CRH_AVP
sheep	Treatment	Min0	min20	min40	min60	AUC
1	Chronic stress	7.61	37.35	24.87	15.74	24.6317
2	Chronic stress	6.84	15.81	7.49	6.63	10.0117
3	Chronic stress	10.49	30.17	17.46	12.07	19.6367
5	Chronic stress	7.23	24.05	11.77	9.85	14.7867
7	Chronic stress	3.59	7.27	4.02	3.56	4.955
11	Chronic stress	3.45	8.17	5.11	3.25	5.54333
20	Chronic stress	10.01	37.84	21.13	16.09	24.0067
31	Chronic stress	8.28	34	18.34	10.17	20.5217
33	Chronic stress	7.99	19.33	7.46	9.08	11.775
44	Chronic stress	3.67	19.36	12.8	7.67	12.61
49	Chronic stress	4.88	17.1	8.97	7.67	10.7817
51	Chronic stress	6.8	16.89	9.04	12.6	11.8767
63	Chronic stress	5.76	7.1	5.7	4.67	6.005
69	Chronic stress	8.45	14.45	12.93	3.83	11.1733
70	Chronic stress	6.13	19.58	13.57	7.57	13.3333
6	Control	10.62	23.64	13.9	9.75	15.9083
8	Control	7.73	37.01	21.75	9.56	22.4683
13	Control	4.92	24.9	11.71	6.87	14.1683
17	Control	5.38	5.37	5.54	3.87	5.17833
18	Control	4.61	20.71	12.67	6.84	13.035
19	Control	7.86	23.26	16.74	12.12	16.6633
24	Control	6.71	33.53	18.52	17.68	21.415
35	Control	3.92	24.22	14.08	10.7	15.2033
38	Control	5.89	13.6	13	9.63	11.4533
39	Control	5.43	13.71	7.47	6.43	9.03667
48	Control	7.81	41.33	25.06	17.63	26.37
54	Control	7.13	25.13	16.6	11.65	17.04
60	Control	11.67	21.58	11.11	8.81	14.31
64	Control	5.58	16.54	13.81	10.8	12.8467
65	Control	8.78	20.4	16.21	11.24	15.54

## Sheet: ACTH_shearing
Sheep	Treatment	Min0	min20	min40	AUC
1	Chronic stress	17.95	17.84	16.53	17.54
2	Chronic stress	5.49	30.87	16.07	20.825
3	Chronic stress	17.81	38.29	17.68	28.0175
5	Chronic stress	11.56	16.57	11.57	14.0675
7	Chronic stress	4.45	3.74	4.35	4.07
11	Chronic stress	3.27	4.17	3.33	3.735
20	Chronic stress	7.63	16.72	14.99	14.015
31	Chronic stress	10.69	9.77	5.42	8.9125
33	Chronic stress	6.96	20.13	14.66	15.47
44	Chronic stress	3.54	18.53	12.71	13.3275
49	Chronic stress	3.46	13.59	8.71	9.8375
51	Chronic stress	5.37	26.45	19.36	19.4075
63	Chronic stress	5.8	10.21	4.95	7.7925
69	Chronic stress	5.86	19.98	11.8	14.405
70	Chronic stress	3.38	12.72	4.96	8.445
6	Control	5.08	10.7	11.11	9.3975
8	Control	4.82	11.43	8.66	9.085
13	Control	3.33	9.83	6.98	7.4925
17	Control	3.48	5.22	3.21	4.2825
18	Control	3.41	10.51	5.27	7.425
19	Control	8.44	10.92	7.87	9.5375
24	Control	4.83	13.92	12.48	11.2875
35	Control	4.78	14.2	3.8	9.245
38	Control	5.23	16.82	9.19	12.015
39	Control	3.7	5.52	5.31	5.0125
48	Control	3.87	8.21	5.65	6.485
54	Control	7.77	8.8	5.36	7.6825
60	Control	8.32	9.8	5.36	8.32
64	Control	3.52	8.18	4.64	6.13
65	Control	3.92	10.6	8.99	8.5275

## Sheet: Temperatures
Sheep	Treatment	time of shearing	T0	T1	T2	T3	T4	T5	T6	T7	T8	T9	T10	T11	T12	T13	T14	T15	T16	T17	T18	T19	T20	T21	T22	T23	T24	T25	T26	T27	T28	T29	T30	T31	T32	T33	T34	T35	T36	T37	T38	T39	T40	T41	T42	T43	T44	T45	T46
49	Chronic stress	08:30:15	0.125	0.25	0.25	0.25	0.375	0.375	0.5	0.5	0.625	0.625	0.75	0.75	0.75	0.75	0.75	0.75	0.75	0.75	0.75	0.75	0.75	0.75	0.75	0.875	0.875	0.75	0.75	0.75	0.75	0.75	0.75	0.75	0.75	0.75	0.75	0.75	0.625	0.625	0.625	0.625	0.625	0.625	0.625	0.625	0.625	0.625	0.625
64	Control	08:44:56	0.125	0.25	0.25	0.375	0.375	0.5	0.5	0.5	0.5	0.625	0.5	0.5	0.5	0.5	0.375	0.375	0.375	0.375	0.375	0.375	0.375	0.375	0.375	0.375	0.375	0.25	0.25	0.25	0.25	0.25	0.25	0.25	0.125	0.125	0.125	0.125	0.125	0.125	0.125	0.125	0.25	0.25	0.25	0.25	0.25	0.25	0.25
65	Control	09:00:21	0	0	0.125	0.25	0.25	0.375	0.375	0.5	0.5	0.5	0.5	0.5	0.5	0.5	0.5	0.5	0.375	0.375	0.375	0.375	0.375	0.375	0.375	0.375	0.375	0.375	0.375	0.375	0.375	0.375	0.375	0.375	0.375	0.25	0.25	0.25	0.25	0.25	0.25	0.125	0.25	0.25	0.25	0.25	0.125	0.125	0.125
3	Chronic stress	09:15:19	0	0.125	0.125	0.25	0.25	0.375	0.5	0.5	0.625	0.625	0.75	0.75	0.75	0.75	0.625	0.625	0.5	0.5	0.5	0.5	0.5	0.5	0.5	0.5	0.5	0.375	0.375	0.375	0.375	0.375	0.375	0.375	0.375	0.25	0.25	0.25	0.25	0.25	0.25	0.25	0.25	0.25	0.25	0.25	0.25	0.375	0.375
39	Control	09:30:02	0	0.125	0.125	0.125	0.25	0.25	0.375	0.375	0.375	0.5	0.5	0.5	0.5	0.5	0.5	0.5	0.375	0.375	0.375	0.375	0.375	0.375	0.375	0.375	0.375	0.375	0.375	0.375	0.25	0.25	0.25	0.25	0.25	0.25	0.25	0.25	0.125	0.125	0.125	0.125	0.125	0.125	0.125	0.125	0.125	0.125	0.125
60	Control	09:45:09	0	0.125	0.125	0.125	0.25	0.25	0.375	0.375	0.375	0.5	0.5	0.5	0.375	0.375	0.25	0.25	0.25	0.25	0.25	0.25	0.25	0.25	0.125	0.125	0.125	0.125	0.125	0.125	0.125	0.125	0	0	0	0	0	0	0	0	0	0	0	0	0	0	0	0	0
1	Chronic stress	10:00:09	0.25	0.25	0.375	0.5	0.5	0.625	0.75	0.75	0.875	0.875	0.875	0.75	0.625	0.625	0.625	0.5	0.5	0.375	0.375	0.375	0.375	0.5	0.375	0.375	0.375	0.375	0.375	0.375	0.25	0.25	0.25	0.125	0.125	0.125	0.125	0.125	0.125	0.125	0.125	0.125	0.125	0.25	0.125	0.125	0.125	0.125	0.25
69	Chronic stress	10:15:23	0	0.125	0.125	0.125	0.25	0.25	0.375	0.375	0.375	0.5	0.5	0.5	0.5	0.375	0.375	0.375	0.375	0.25	0.25	0.25	0.25	0.375	0.25	0.25	0.25	0.25	0.25	0.25	0.25	0.25	0.25	0.25	0.125	0.125	0.125	0.125	0.125	0.125	0.125	0.125	0.125	0.125	0.125	0	0.125	0.125	0.125
6	Control	10:30:13	0	0	0.125	0.25	0.25	0.375	0.5	0.5	0.625	0.625	0.75	0.75	0.75	0.75	0.75	0.75	0.75	0.75	0.75	0.75	0.75	0.75	0.75	0.75	0.75	0.75	0.625	0.625	0.625	0.625	0.625	0.625	0.625	0.625	0.625	0.625	0.625	0.625	0.625	0.625	0.625	0.625	0.625	0.625	0.625	0.625	0.625
31	Chronic stress	10:46:44	0.125	0.25	0.25	0.375	0.375	0.5	0.5	0.625	0.625	0.625	0.75	0.75	0.75	0.75	0.75	0.75	0.625	0.625	0.625	0.625	0.625	0.625	0.625	0.5	0.5	0.5	0.5	0.5	0.375	0.375	0.375	0.375	0.375	0.375	0.375	0.25	0.25	0.25	0.25	0.25	0.25	0.25	0.25	0.25	0.25	0.25	0.25
5	Chronic stress	11:00:40	0.125	0.125	0.25	0.25	0.375	0.375	0.5	0.5	0.5	0.5	0.625	0.625	0.5	0.5	0.375	0.375	0.375	0.375	0.25	0.25	0.375	0.375	0.25	0.25	0.375	0.375	0.375	0.25	0.25	0.25	0.25	0.25	0.25	0.25	0.25	0.125	0.125	0.125	0.125	0.125	0.125	0.125	0.125	0.125	0.125	0	0
35	Control	11:14:59	0.125	0.25	0.25	0.375	0.375	0.5	0.5	0.5	0.5	0.625	0.625	0.625	0.5	0.5	0.5	0.5	0.5	0.5	0.5	0.5	0.5	0.5	0.5	0.5	0.5	0.5	0.375	0.375	0.375	0.375	0.375	0.25	0.25	0.25	0.25	0.375	0.25	0.25	0.25	0.25	0.25	0.25	0.25	0.25	0.25	0.25	0.25
24	Control	11:29:52	0	0	0.125	0.125	0.25	0.375	0.375	0.5	0.5	0.625	0.625	0.625	0.625	0.5	0.5	0.5	0.375	0.375	0.375	0.375	0.375	0.375	0.375	0.375	0.375	0.375	0.375	0.25	0.25	0.25	0.25	0.25	0.25	0.25	0.125	0.125	0.125	0.125	0.125	0.125	0.125	0.125	0.125	0.125	0.125	0.125	0.125
51	Chronic stress	11:45:10	0.125	0.125	0.25	0.25	0.375	0.375	0.5	0.625	0.75	0.75	0.75	0.75	0.75	0.75	0.75	0.75	0.75	0.625	0.625	0.5	0.5	0.625	0.625	0.625	0.625	0.625	0.625	0.5	0.5	0.5	0.5	0.375	0.375	0.375	0.375	0.375	0.25	0.25	0.25	0.25	0.25	0.375	0.375	0.375	0.25	0.25	0.25
18	Control	11:59:58	0	0	0.125	0.125	0.125	0.25	0.375	0.375	0.5	0.5	0.5	0.5	0.5	0.5	0.5	0.625	0.625	0.625	0.625	0.5	0.625	0.625	0.625	0.625	0.625	0.625	0.5	0.5	0.5	0.5	0.5	0.5	0.5	0.375	0.375	0.5	0.5	0.5	0.5	0.375	0.5	0.5	0.5	0.5	0.5	0.5	0.375
38	Control	12:14:51	0.125	0.125	0.25	0.25	0.375	0.375	0.5	0.5	0.625	0.625	0.625	0.75	0.75	0.75	0.625	0.625	0.5	0.5	0.5	0.5	0.5	0.5	0.5	0.5	0.375	0.375	0.375	0.375	0.375	0.375	0.375	0.375	0.375	0.25	0.25	0.25	0.25	0.25	0.25	0.25	0.25	0.25	0.25	0.25	0.25	0.25	0.25
7	Chronic stress	12:30:22	0	0.125	0.25	0.375	0.375	0.5	0.625	0.625	0.625	0.625	0.625	0.625	0.625	0.625	0.5	0.5	0.5	0.5	0.5	0.5	0.5	0.5	0.5	0.5	0.5	0.5	0.5	0.375	0.375	0.375	0.375	0.375	0.375	0.375	0.375	0.25	0.25	0.25	0.25	0.25	0.25	0.25	0.25	0.25	0.25	0.25	0.125
33	Chronic stress	12:45:25	0	0	0	0.125	0.125	0.25	0.25	0.375	0.375	0.375	0.5	0.5	0.5	0.5	0.375	0.375	0.375	0.375	0.375	0.375	0.375	0.375	0.375	0.375	0.375	0.375	0.375	0.375	0.375	0.375	0.375	0.375	0.375	0.375	0.25	0.25	0.25	0.25	0.25	0.25	0.25	0.25	0.25	0.25	0.25	0.25	0.25
19	Control	13:00:02	0	0.125	0.125	0.25	0.25	0.375	0.375	0.375	0.5	0.5	0.5	0.375	0.375	0.375	0.375	0.375	0.375	0.375	0.25	0.25	0.25	0.25	0.25	0.25	0.25	0.125	0.125	0.125	0.125	0.125	0.125	0.125	0	0	0	0	0	0	0	0	0	0	0	-0.125	-0.125	-0.125	-0.125
13	Control	13:15:14	0	0.125	0.125	0.125	0.25	0.375	0.375	0.5	0.5	0.5	0.375	0.375	0.25	0.25	0.125	0.125	0.125	0.125	0	0	0.125	0.125	0	0	0	0	0	0	0	0	0	0	0	0	0	0	0	-0.125	-0.125	-0.125	-0.125	-0.125	-0.125	-0.125	-0.125	-0.125	-0.125
11	Chronic stress	13:30:38	0.125	0.25	0.25	0.375	0.375	0.5	0.5	0.625	0.625	0.75	0.75	0.75	0.75	0.75	0.75	0.625	0.625	0.625	0.625	0.625	0.5	0.625	0.625	0.5	0.5	0.5	0.5	0.5	0.5	0.5	0.375	0.375	0.375	0.375	0.25	0.25	0.25	0.25	0.25	0.125	0.125	0.25	0.25	0.125	0.125	0.125	0.125
48	Control	13:45:02	0.125	0.125	0.125	0.25	0.25	0.375	0.375	0.375	0.5	0.5	0.5	0.5	0.5	0.5	0.5	0.375	0.375	0.375	0.375	0.375	0.375	0.375	0.375	0.375	0.375	0.375	0.25	0.25	0.25	0.25	0.25	0.25	0.25	0.25	0.25	0.25	0.25	0.25	0.125	0.125	0.125	0.125	0.25	0.25	0.25	0.25	0.25
63	Chronic stress	14:01:01	0.125	0.125	0.25	0.25	0.375	0.375	0.5	0.5	0.625	0.625	0.625	0.625	0.5	0.5	0.5	0.5	0.5	0.375	0.375	0.375	0.375	0.375	0.375	0.375	0.375	0.375	0.25	0.25	0.25	0.25	0.25	0.25	0.25	0.25	0.25	0.125	0.125	0.125	0.125	0.125	0.125	0.125	0.125	0.125	0.125	0.125	0.125
44	Chronic stress	14:15:30	0.125	0.25	0.25	0.375	0.5	0.5	0.625	0.75	0.75	0.75	0.75	0.75	0.75	0.625	0.625	0.625	0.625	0.625	0.625	0.625	0.625	0.625	0.625	0.5	0.5	0.5	0.5	0.375	0.375	0.375	0.375	0.375	0.375	0.375	0.375	0.375	0.375	0.375	0.25	0.25	0.25	0.375	0.375	0.375	0.25	0.375	0.375
70	Chronic stress	14:30:03	0	0	0.125	0.125	0.25	0.25	0.25	0.375	0.375	0.375	0.375	0.375	0.25	0.25	0.25	0.25	0.25	0.25	0.25	0.25	0.25	0.25	0.25	0.25	0.25	0.25	0.25	0.25	0.25	0.25	0.25	0.25	0.25	0.25	0.25	0.25	0.25	0.25	0.125	0.125	0.125	0.125	0.125	0.125	0.125	0.125	0.125
2	Chronic stress	14:44:27	0	0.125	0.125	0.125	0.25	0.25	0.375	0.5	0.5	0.625	0.625	0.625	0.75	0.75	0.625	0.625	0.625	0.625	0.625	0.625	0.625	0.625	0.625	0.625	0.625	0.625	0.5	0.5	0.5	0.5	0.5	0.5	0.5	0.5	0.5	0.5	0.5	0.5	0.5	0.5	0.5	0.5	0.5	0.5	0.5	0.5	0.5
20	Chronic stress	15:00:29	0	0.125	0.125	0.125	0.25	0.25	0.375	0.5	0.5	0.625	0.625	0.625	0.5	0.5	0.5	0.5	0.5	0.375	0.375	0.375	0.375	0.375	0.375	0.375	0.375	0.5	0.375	0.375	0.375	0.375	0.375	0.375	0.375	0.375	0.25	0.25	0.25	0.25	0.25	0.25	0.25	0.25	0.25	0.25	0.25	0.25	0.25
54	Control	15:15:16	-0.125	0	0	0.125	0.125	0.25	0.25	0.375	0.375	0.375	0.375	0.375	0.25	0.25	0.25	0.25	0.25	0.25	0.25	0.125	0.125	0.25	0.125	0.125	0.125	0.125	0.125	0.125	0.125	0.125	0.125	0.125	0.125	0.125	0.125	0.125	0.125	0.125	0.125	0.125	0.125	0.125	0.125	0.125	0.125	0.125	0.125
8	Control	15:30:03	0.125	0.125	0.125	0.125	0.25	0.25	0.375	0.375	0.375	0.375	0.25	0.25	0.25	0.125	0.125	0.125	0.125	0.125	0.125	0	0.125	0.125	0	0.125	0	0	0	0	0	0	0	-0.125	-0.125	-0.125	-0.125	-0.125	-0.125	0	0	-0.125	0	0	-0.125	-0.125	0	0	0
17	Control	15:45:22	0	0	0.125	0.125	0.25	0.25	0.375	0.375	0.375	0.375	0.5	0.5	0.5	0.5	0.375	0.375	0.375	0.375	0.5	0.375	0.375	0.5	0.5	0.5	0.5	0.5	0.5	0.5	0.5	0.5	0.5	0.5	0.5	0.5	0.5	0.5	0.5	0.5	0.5	0.5	0.5	0.5	0.5	0.5	0.5	0.5	0.5
[truncated: 4 more columns]

## Sheet: Lying behaviour
sheep	treatment	lying_deprived period	Lying down
1	Chronic stress	yes	43.0363
3	Chronic stress	yes	31.975
5	Chronic stress	yes	24.1951
7	Chronic stress	yes	33.9647
11	Chronic stress	yes	37.3387
20	Chronic stress	yes	22.6569
31	Chronic stress	yes	11.3397
33	Chronic stress	yes	13.7691
44	Chronic stress	yes	5.56667
49	Chronic stress	yes	25.3451
51	Chronic stress	yes	28.1319
63	Chronic stress	yes	17.175
69	Chronic stress	yes	35.7436
70	Chronic stress	yes	39.5784
6	Control	yes	29.5025
8	Control	yes	31.4672
13	Control	yes	28.7858
17	Control	yes	27.0686
18	Control	yes	31.2858
19	Control	yes	45.0025
24	Control	yes	24.2868
35	Control	yes	23.6147
38	Control	yes	41.0475
39	Control	yes	26.9912
48	Control	yes	29.9745
54	Control	yes	31.6539
60	Control	yes	31.6103
64	Control	yes	26.723
65	Control	yes	24.802
1	Chronic stress	no	43.0319
3	Chronic stress	no	36.9833
5	Chronic stress	no	52.0528
7	Chronic stress	no	49.0889
11	Chronic stress	no	43.7736
20	Chronic stress	no	40.1875
31	Chronic stress	no	31.5542
33	Chronic stress	no	46.5444
44	Chronic stress	no	52.5611
49	Chronic stress	no	47.6361
51	Chronic stress	no	45.3375
63	Chronic stress	no	44.9972
69	Chronic stress	no	41.4972
70	Chronic stress	no	46.0375
6	Control	no	13.2361
8	Control	no	13.9389
13	Control	no	3.05972
17	Control	no	10.6764
18	Control	no	27.4264
19	Control	no	22.1819
24	Control	no	18.5167
35	Control	no	11.3986
38	Control	no	24.4292
39	Control	no	15.6389
48	Control	no	14.3431
54	Control	no	11.2764
60	Control	no	22.7986
64	Control	no	14.0958
65	Control	no	11.4042
